# Supplementary material for: Mosquito Species Diversity and Circulation of Mosquito-Borne Viruses in Selected Provinces of Central Vietnam
Source: Viruses. 2025 Jun 26;17(7):905. doi: 10.3390/v17070905 (PMC12299319; doi:10.3390/v17070905)
Supplement: Supplementary file 1 [file viruses-17-00905-s001.zip]

Archive with 3 entries (3 files):
- Table S1. Mosquito Collection Data.pdf
- Figure S2.  Number of male and female mosquitos.jpg
- Figure S3. Heatmap of pools by province and phase.png
